# Supplementary material for: Abrupt drainage basin reorganization following a Pleistocene river capture
Source: Nat Commun. 2018 Sep 14;9:3756. doi: 10.1038/s41467-018-06238-6 (PMC6138651; doi:10.1038/s41467-018-06238-6)
Supplement: Supplementary file 4 — Supplementary Software 1 [file 41467_2018_6238_MOESM4_ESM.zip › doc.kml]

<?xml version="1.0" encoding="UTF-8"?>
<kml xmlns="http://www.opengis.net/kml/2.2" xmlns:gx="http://www.google.com/kml/ext/2.2" xmlns:kml="http://www.opengis.net/kml/2.2" xmlns:atom="http://www.w3.org/2005/Atom">
<Document>
	<name>River capture in Yimeng Mountains.kmz</name>
	<open>1</open>
	<Style id="s_ylw-pushpin94">
		<IconStyle>
			<scale>1.1</scale>
			<Icon>
				<href>http://maps.google.com/mapfiles/kml/pushpin/ylw-pushpin.png</href>
			</Icon>
			<hotSpot x="20" y="2" xunits="pixels" yunits="pixels"/>
		</IconStyle>
	</Style>
	<Style id="s_ylw-pushpin062">
		<IconStyle>
			<scale>1.1</scale>
			<Icon>
				<href>http://maps.google.com/mapfiles/kml/pushpin/ylw-pushpin.png</href>
			</Icon>
			<hotSpot x="20" y="2" xunits="pixels" yunits="pixels"/>
		</IconStyle>
	</Style>
	<StyleMap id="msn_ylw-pushpin02">
		<Pair>
			<key>normal</key>
			<styleUrl>#sn_ylw-pushpin05</styleUrl>
		</Pair>
		<Pair>
			<key>highlight</key>
			<styleUrl>#sh_ylw-pushpin05</styleUrl>
		</Pair>
	</StyleMap>
	<Style id="sn_ylw-pushpin05">
		<IconStyle>
			<scale>1.1</scale>
			<Icon>
				<href>http://maps.google.com/mapfiles/kml/pushpin/ylw-pushpin.png</href>
			</Icon>
			<hotSpot x="20" y="2" xunits="pixels" yunits="pixels"/>
		</IconStyle>
		<LineStyle>
			<color>ff0000ff</color>
			<width>2</width>
		</LineStyle>
	</Style>
	<StyleMap id="m_ylw-pushpin0041">
		<Pair>
			<key>normal</key>
			<styleUrl>#s_ylw-pushpin0620</styleUrl>
		</Pair>
		<Pair>
			<key>highlight</key>
			<styleUrl>#s_ylw-pushpin_hl00012</styleUrl>
		</Pair>
	</StyleMap>
	<Style id="s_ylw-pushpin_hl00012">
		<IconStyle>
			<scale>1.3</scale>
			<Icon>
				<href>http://maps.google.com/mapfiles/kml/pushpin/ylw-pushpin.png</href>
			</Icon>
			<hotSpot x="20" y="2" xunits="pixels" yunits="pixels"/>
		</IconStyle>
	</Style>
	<Style id="sn_ylw-pushpin9">
		<IconStyle>
			<scale>1.1</scale>
			<Icon>
				<href>http://maps.google.com/mapfiles/kml/pushpin/ylw-pushpin.png</href>
			</Icon>
			<hotSpot x="20" y="2" xunits="pixels" yunits="pixels"/>
		</IconStyle>
		<LineStyle>
			<color>ffff5500</color>
			<width>2</width>
		</LineStyle>
	</Style>
	<Style id="sh_ylw-pushpin8">
		<IconStyle>
			<scale>1.3</scale>
			<Icon>
				<href>http://maps.google.com/mapfiles/kml/pushpin/ylw-pushpin.png</href>
			</Icon>
			<hotSpot x="20" y="2" xunits="pixels" yunits="pixels"/>
		</IconStyle>
		<LineStyle>
			<color>ffff5500</color>
			<width>2</width>
		</LineStyle>
	</Style>
	<Style id="s_ylw-pushpin_hl262">
		<IconStyle>
			<scale>1.3</scale>
			<Icon>
				<href>http://maps.google.com/mapfiles/kml/pushpin/ylw-pushpin.png</href>
			</Icon>
			<hotSpot x="20" y="2" xunits="pixels" yunits="pixels"/>
		</IconStyle>
	</Style>
	<StyleMap id="msn_ylw-pushpin6">
		<Pair>
			<key>normal</key>
			<styleUrl>#sn_ylw-pushpin9</styleUrl>
		</Pair>
		<Pair>
			<key>highlight</key>
			<styleUrl>#sh_ylw-pushpin8</styleUrl>
		</Pair>
	</StyleMap>
	<Style id="s_ylw-pushpin0620">
		<IconStyle>
			<scale>1.1</scale>
			<Icon>
				<href>http://maps.google.com/mapfiles/kml/pushpin/ylw-pushpin.png</href>
			</Icon>
			<hotSpot x="20" y="2" xunits="pixels" yunits="pixels"/>
		</IconStyle>
	</Style>
	<StyleMap id="m_ylw-pushpin026">
		<Pair>
			<key>normal</key>
			<styleUrl>#s_ylw-pushpin94</styleUrl>
		</Pair>
		<Pair>
			<key>highlight</key>
			<styleUrl>#s_ylw-pushpin_hl262</styleUrl>
		</Pair>
	</StyleMap>
	<StyleMap id="m_ylw-pushpin00410">
		<Pair>
			<key>normal</key>
			<styleUrl>#s_ylw-pushpin062</styleUrl>
		</Pair>
		<Pair>
			<key>highlight</key>
			<styleUrl>#s_ylw-pushpin_hl000120</styleUrl>
		</Pair>
	</StyleMap>
	<Style id="sh_ylw-pushpin05">
		<IconStyle>
			<scale>1.3</scale>
			<Icon>
				<href>http://maps.google.com/mapfiles/kml/pushpin/ylw-pushpin.png</href>
			</Icon>
			<hotSpot x="20" y="2" xunits="pixels" yunits="pixels"/>
		</IconStyle>
		<LineStyle>
			<color>ff0000ff</color>
			<width>2</width>
		</LineStyle>
	</Style>
	<Style id="s_ylw-pushpin_hl000120">
		<IconStyle>
			<scale>1.3</scale>
			<Icon>
				<href>http://maps.google.com/mapfiles/kml/pushpin/ylw-pushpin.png</href>
			</Icon>
			<hotSpot x="20" y="2" xunits="pixels" yunits="pixels"/>
		</IconStyle>
	</Style>
	<Folder>
		<name>River capture in Yimeng Mountains</name>
		<Placemark>
			<name>D2</name>
			<LookAt>
				<longitude>117.9967136384355</longitude>
				<latitude>35.99581648533066</latitude>
				<altitude>0</altitude>
				<heading>5.531228148768481</heading>
				<tilt>28.57942800074702</tilt>
				<range>325.8898671377739</range>
				<gx:altitudeMode>relativeToSeaFloor</gx:altitudeMode>
			</LookAt>
			<styleUrl>#m_ylw-pushpin026</styleUrl>
			<Point>
				<gx:drawOrder>1</gx:drawOrder>
				<coordinates>117.9961886165208,35.99568253670991,0</coordinates>
			</Point>
		</Placemark>
		<Placemark>
			<name>D3</name>
			<LookAt>
				<longitude>117.9967269108441</longitude>
				<latitude>35.9960189248898</latitude>
				<altitude>0</altitude>
				<heading>5.531277506882603</heading>
				<tilt>29.54794974159888</tilt>
				<range>208.7106304089086</range>
				<gx:altitudeMode>relativeToSeaFloor</gx:altitudeMode>
			</LookAt>
			<styleUrl>#m_ylw-pushpin026</styleUrl>
			<Point>
				<gx:drawOrder>1</gx:drawOrder>
				<coordinates>117.9967076898245,35.99604321129527,0</coordinates>
			</Point>
		</Placemark>
		<Placemark>
			<name>D1</name>
			<LookAt>
				<longitude>117.9961567716071</longitude>
				<latitude>35.99348487463939</latitude>
				<altitude>0</altitude>
				<heading>5.530810565545949</heading>
				<tilt>26.26820801822991</tilt>
				<range>238.9504061397135</range>
				<gx:altitudeMode>relativeToSeaFloor</gx:altitudeMode>
			</LookAt>
			<styleUrl>#m_ylw-pushpin026</styleUrl>
			<Point>
				<gx:drawOrder>1</gx:drawOrder>
				<coordinates>117.9955912665303,35.99361294568639,0</coordinates>
			</Point>
		</Placemark>
		<Placemark>
			<name>Elbow</name>
			<LookAt>
				<longitude>117.9949608962013</longitude>
				<latitude>35.99216190561793</latitude>
				<altitude>0</altitude>
				<heading>0.0007314846933901886</heading>
				<tilt>38.40479349631728</tilt>
				<range>389.0814007437127</range>
				<gx:altitudeMode>relativeToSeaFloor</gx:altitudeMode>
			</LookAt>
			<styleUrl>#m_ylw-pushpin00410</styleUrl>
			<Point>
				<gx:drawOrder>1</gx:drawOrder>
				<coordinates>117.9936061659427,35.99194766413447,0</coordinates>
			</Point>
		</Placemark>
		<Placemark>
			<name>Chaiwen River</name>
			<styleUrl>#msn_ylw-pushpin6</styleUrl>
			<LineString>
				<tessellate>1</tessellate>
				<coordinates>
					117.9826481057326,35.98858231499274,0 117.9832977538695,35.98854961471791,0 117.9837269472433,35.98844349534215,0 117.9839853553855,35.98833698192114,0 117.9843619532218,35.98823328706544,0 117.9846501776273,35.98836508555648,0 117.9850888263318,35.98837798884956,0 117.9852008359125,35.98851763035213,0 117.9855444977975,35.98838420165191,0 117.9860451188409,35.98871629558336,0 117.9868226254085,35.98923177945802,0 117.9873777253146,35.98950240317139,0 117.9878327113211,35.98986160998661,0 117.9880202052495,35.98987043835978,0 117.9885311525296,35.99034133815686,0 117.9889426965736,35.99065687150939,0 117.9894142233067,35.99099353359737,0 117.9896728406534,35.99105675762129,0 117.9901239398437,35.99137671216453,0 117.9903584610792,35.99141665483718,0 117.9904471902593,35.99155538488416,0 117.9906639560911,35.99157784181137,0 117.9908680616059,35.99173627996355,0 117.9910958730513,35.99183449924558,0 117.9911844512585,35.99180546982883,0 117.9912238292171,35.99167085032669,0 117.9913704659341,35.99155496287172,0 117.991505710029,35.99160922499046,0 117.9916293007868,35.99154853060846,0 117.9917576669852,35.99144892060075,0 117.9920000754696,35.99145531021403,0 117.9922113720026,35.99130210742326,0 117.9924344528247,35.99132148454938,0 117.9926061766472,35.99155798942186,0 117.9928232043844,35.99165867502174,0 117.9929142643931,35.99194411280062,0 117.9930544852817,35.99212996092945,0 117.9932915045142,35.99213959543254,0 117.9935759350749,35.99196839385101,0 117.9937720889421,35.99191008288516,0 117.9939894165198,35.99189861799994,0 117.9942085033971,35.9916171688024,0 117.994616226039,35.99129874946691,0 117.9941802786707,35.99085438188609,0 117.9941429822804,35.99055153737196,0 117.994287611794,35.99020948231022,0 117.9946691473891,35.98982564897393,0 117.9948940545075,35.98960824343781,0 117.9950410806113,35.98923905711495,0 117.994885909375,35.98886259138333,0 117.9942561902547,35.98863373062174,0 117.9938828930059,35.98832397877883,0 117.9933933596003,35.98823206456665,0 117.9931696057101,35.98798659856003,0 117.9929614813643,35.98766495591985,0 117.9928396344697,35.98726489420561,0 117.9927556808125,35.98666584365562,0 117.9923831691965,35.98597110426432,0 117.9918432498488,35.98534808262861,0 117.9912999331573,35.98495966223234,0 117.9905426210132,35.98473661613651,0 117.9899030689814,35.98448126218852,0 117.9895458689412,35.98403700312024,0 117.9890698090805,35.98378409204358,0 117.9884909269783,35.9830541170066,0 117.9880483448659,35.98233449263279,0 117.9883230751908,35.98175170404345,0 117.9881024667877,35.98113266836035,0 117.987432909056,35.98056397075204,0 117.9864694552196,35.97922344821278,0 117.9858532715074,35.9780693246728,0 117.985084020816,35.97720877709463,0 117.9846635470539,35.97654888626336,0 117.9842789300869,35.97569248628976,0 117.9848912698452,35.97559769364791,0 117.9857909774007,35.97562419000303,0 117.9860174950909,35.97544742455173,0 117.9859505535866,35.97511904150166,0 117.9855833209067,35.97490136617556,0 117.9850369162409,35.97470723084313,0 117.9840650076289,35.97451236108638,0 117.9833254268262,35.97435948526847,0 117.9827718834714,35.97422293455745,0 117.9824307465412,35.97397753360163,0 117.981518840933,35.97293619347001,0 
				</coordinates>
			</LineString>
		</Placemark>
		<Placemark>
			<name>Daotang River</name>
			<styleUrl>#msn_ylw-pushpin6</styleUrl>
			<LineString>
				<tessellate>1</tessellate>
				<coordinates>
					118.0057924958334,36.0003035590731,0 118.0056043848412,36.0003636147823,0 118.0054056305845,36.0004577658691,0 118.0051991441174,36.00060108663833,0 118.0050038005911,36.00080541110513,0 118.0046121627374,36.00089702765526,0 118.0042833017486,36.00084734656557,0 118.0040944256846,36.00089968104486,0 118.0038786178579,36.00111656219122,0 118.0037823365708,36.0012635459514,0 118.0033870008254,36.00144495246915,0 118.0030077912024,36.00153556873674,0 118.0028582478471,36.00142683273786,0 118.0027130885219,36.0012338920385,0 118.0028812465033,36.00099874943356,0 118.0026297649459,36.0007671032321,0 118.0025523321122,36.00051744858244,0 118.002588069818,36.00026900863625,0 118.0022143874099,36.00005142716714,0 118.0019958329429,35.99984170908595,0 118.0017131049475,35.99967518481065,0 118.0013894847984,35.99971261080432,0 118.0010425858594,35.99961339559827,0 118.0005434163993,35.99958980921497,0 117.9999592639777,35.99944768955634,0 117.9994811431434,35.99932590559654,0 117.9993221622275,35.99890324837899,0 117.9993897972044,35.99833462787079,0 117.9993578251546,35.99804574015408,0 117.9992623608044,35.99785380760117,0 117.9991913496498,35.99767374786737,0 117.9990564625855,35.99727120960304,0 117.9984684340212,35.99726845834108,0 117.9978566509379,35.99723827976252,0 117.9975064931822,35.99679234599895,0 117.9971451044115,35.99669617001892,0 117.9971111438225,35.99640733454412,0 117.9971231446592,35.99598073078759,0 117.9971620840769,35.99551348261529,0 117.996768730441,35.99541206989203,0 117.9965805420222,35.99544075160082,0 117.9962452870354,35.99535234859411,0 117.995908907214,35.99524644264726,0 117.9961108805242,35.99502467116979,0 117.9962724187852,35.99483988312028,0 117.9962749820865,35.99468017291077,0 117.9962940466923,35.99445578247437,0 117.9962510847854,35.9942841435182,0 117.9960125429915,35.9939212553772,0 117.9959618607849,35.99361661809667,0 117.9960916511723,35.9931932893461,0 117.9962581601923,35.99285961599054,0 117.9964080251257,35.99255788315091,0 117.9964615061489,35.9922122507981,0 117.9963272829121,35.99201411777626,0 117.9961550329081,35.99199843896965,0 117.9959644927617,35.9918709676686,0 117.9957246591368,35.99184540413491,0 117.9955286767501,35.99194182500106,0 117.995305331422,35.99202191368866,0 117.9950543351891,35.99200380185813,0 117.9947663171031,35.99209125128787,0 117.9944790010386,35.99230195577123,0 117.9942372883307,35.99250288643483,0 117.9939793098709,35.99231592238117,0 117.9937578497872,35.99217199623631,0 117.9936071614746,35.99196073037698,0 
				</coordinates>
			</LineString>
		</Placemark>
		<Placemark>
			<name>Chaiwen Knickpoint</name>
			<LookAt>
				<longitude>117.984509510267</longitude>
				<latitude>35.98844116072903</latitude>
				<altitude>0</altitude>
				<heading>0.25650761965981</heading>
				<tilt>26.1317053465503</tilt>
				<range>373.8337282242508</range>
				<gx:altitudeMode>relativeToSeaFloor</gx:altitudeMode>
			</LookAt>
			<styleUrl>#m_ylw-pushpin0041</styleUrl>
			<Point>
				<gx:drawOrder>1</gx:drawOrder>
				<coordinates>117.9839857192807,35.98831309242914,0</coordinates>
			</Point>
		</Placemark>
		<Placemark>
			<name>Daotang Knickpoint</name>
			<LookAt>
				<longitude>117.9974224878751</longitude>
				<latitude>35.99542210891374</latitude>
				<altitude>0</altitude>
				<heading>0.003119005670898204</heading>
				<tilt>31.84817170564974</tilt>
				<range>325.9336945587991</range>
				<gx:altitudeMode>relativeToSeaFloor</gx:altitudeMode>
			</LookAt>
			<styleUrl>#m_ylw-pushpin00410</styleUrl>
			<Point>
				<gx:drawOrder>1</gx:drawOrder>
				<coordinates>117.9966159117053,35.99544032136364,0</coordinates>
			</Point>
		</Placemark>
		<Placemark>
			<name>Windgap</name>
			<styleUrl>#msn_ylw-pushpin02</styleUrl>
			<LineString>
				<tessellate>1</tessellate>
				<coordinates>
					118.0012047199337,36.00329503913161,0 118.0023603651292,36.00237269970346,0 118.0034259479587,36.00259879832164,0 118.0041817859612,36.00238227300699,0 118.0050321253157,36.00206643387237,0 118.0064753683232,36.0014796586022,0 118.0072048432702,36.0011837557493,0 
				</coordinates>
			</LineString>
		</Placemark>
	</Folder>
</Document>
</kml>
