# Supplementary material for: Abrupt drainage basin reorganization following a Pleistocene river capture
Source: Nat Commun. 2018 Sep 14;9:3756. doi: 10.1038/s41467-018-06238-6 (PMC6138651; doi:10.1038/s41467-018-06238-6)
Supplement: Supplementary file 5 — Supplementary Data 1 [file 41467_2018_6238_MOESM5_ESM.xlsx]

## Sheet: D1
Number	a(cm)	b(cm)	c(cm)	Dip direction	Dip angle
1	17	12	7	355	29.5
2	7	4.5	1.5	210	41
3	9	6.5	3.2	212	31
4	5	4.4	2	181	50
5	5.8	3.6	2.5	186	42
6	7.5	6	2.2	160	41
7	16	7.5	8	174	39
8	7	4.5	1	180	38.5
9	10	7.5	4	167	47
10	15	7	6.4	165	36
11	9	9	4.5	182	35
12	7.6	6	3	139	43
13	13.5	9.3	3.5	190	31
14	8	7.4	3	183	44
15	4.5	3.8	2.5	194	39
16	20	14	5.8	180	31
17	6.9	2.8	3	195	29
18	7	4.5	2	194	34
19	10	7.3	3	194	27
20	12	5.7	4	177	38
21	6.2	5.5	1.8	214	37
22	10.6	9	3	192	26
23	6.6	3.4	3.4	185	25
24	8	8	3.8	195	27
25	12	4	4	198	33
26	8.6	7	1.8	179	27
27	9.5	5	2.7	195	27
28	6	3.5	3.5	200	48
29	6.8	4	3.2	191	45
30	5.5	2.3	1	195	35
31	5	4	1	213	41
32	7	5	4	191	41

## Sheet: D2
Number	a(cm)	b(cm)	c(cm)	Dip direction	Dip angle
1	7.1	3.7	1.6	250	26
2	7.9	4.3	2.8	185	30
3	6.5	5.6	2.7	244	27
4	12.4	6.5	5.2	251	29
5	4.7	3.2	1.7	210	24
6	5.8	3.5	1.5	175	23
7	4.7	3.7	2.2	193	20
8	2.5	2.5	1	180	19
9	7.5	5	3	175	26
10	5	2.8	1.8	199	28
11	5.5	4.5	3	210	23
12	5	2.2	1.2	212	19
13	8.5	6	3	235	30
14	8	6	3.5	229	33
15	4	2.5	2	220	31
16	4	3	1.8	210	25
17	4.5	3.4	2.8	220	27
18	4	3	2.2	280	21
19	3.2	2.2	1.6	295	18
20	2	2	1.3	211	19
21	2.2	1.8	0.9	214	31
22	5	3	2.2	295	32
23	3.4	1.7	0.8	256	28
24	3.4	1.7	0.8	296	28
25	2.7	2.3	0.9	243	23
26	3.2	2.4	1.1	180	26
27	7.8	5.8	2.6	200	18
28	4	2.8	1.4	160	29
29	3.7	2.4	1.4	238	16
30	6	2.6	2	245	29
31	7.6	5.1	2.8	266	24
32	7.9	5.8	1.8	285	28
33	2.4	2.4	0.7	180	15
34	5.1	3.7	2.1	218	18
35	5.9	2.4	1.6	265	28
36	7.9	7.1	3.2	305	19
37	7.3	4	2.9	290	27
38	2.5	1.6	1.2	245	19
39	3.6	1.9	1.5	214	18
40	15.3	9.8	5.5	290	26
41	7.5	6	3.9	240	23
42	10.2	8.9	3.2	185	25
43	5.5	3.4	1.7	243	17
44	3	2.2	1.8	255	22
45	8.8	5.7	4.5	185	23
46	3.7	2.2	1.6	260	21
47	6.3	3.7	2.2	160	31
48	10.6	7.5	5	185	20
49	2.9	1.8	0.9	175	19
50	10.3	6.1	4.2	308	18
51	3.7	2.1	1.3	270	23
52	3.5	2.8	1.2	165	24
53	6.1	3.8	2.8	210	21
54	5.7	3.7	1.3	230	27
55	3.4	2.8	1.7	240	30
56	3	2.5	1.8	195	25
57	3.6	2.8	1.9	310	30
58	2.9	2	0.7	270	24
59	2.3	1.7	1.3	170	22
60	6.2	4.3	2.7	280	24
61	5.6	4	2.7	210	18
62	5.4	4.2	1.7	235	25
63	9.8	7.9	5.1	305	20
64	10	5.9	2.8	230	21
65	4.2	2.8	1.9	185	16
66	8.7	8.6	5.9	280	24
67	8	5.4	2.5	303	24
68	8.5	5	3.2	275	25

## Sheet: D3
Number	a(cm)	b(cm)	c(cm)	Dip direction	Dip angle
1	14	10.5	6.3	241	41
2	10.2	6.9	5.5	239	39
3	5.4	4.5	2.4	232	40
4	5.6	3.9	1.1	234	27
5	13.9	7.4	4	233	39
6	10.4	9.5	6.7	237	35
7	14.5	10.4	7.3	230	25
8	9	6.4	4	222	21
9	7.2	4.6	3.4	205	54
10	12.7	10.1	6.2	221	16
11	10.5	8.2	5.4	215	50
12	6.2	5	3.4	224	29
13	5.5	3.6	2.8	214	34
14	10.4	4.8	3.7	201	37
15	7.9	4.9	1.7	221	53
16	6.8	5.5	2.5	203	48
17	12	6	4.5	203	29
18	8.9	6.5	2.5	224	31
19	8.4	6.8	2.7	202	48
20	8.9	6	3.9	206	44
21	7.4	3.8	2.9	217	24
22	12.5	8.8	3.1	205	23
23	13	7.8	4.8	227	53
24	5.5	4.1	1.8	225	27
25	16	8.5	3	174	18
26	8.4	4	2.7	222	21
27	8.5	6.5	4	218	29
28	13	7.5	5	221	41
29	7.5	5.4	3	210	32
30	7.8	4.2	3.5	235	12
31	11	8.5	3	236	34
32	7.5	6.5	2.6	223	31
33	8.2	8.1	2.9	229	39
34	8.4	6.1	3.9	209	50
